# Supplementary material for: Synthesis, Structure, and Reactivity of Molybdenum– and Tungsten–Indane Complexes with Tris(pyrazolyl)borate Ligand
Source: Molecules. 2024 Feb 6;29(4):757. doi: 10.3390/molecules29040757 (PMC10893353; doi:10.3390/molecules29040757)
Supplement: Supplementary file 1 [file molecules-29-00757-s001.zip]

Archive with 1 entries (1 files):
- molecules-2818602-supplementary.pdf
